# Supplementary material for: CD169-mediated restrictive SARS-CoV-2 infection of macrophages induces pro-inflammatory responses
Source: PLoS Pathog. 2022 Oct 24;18(10):e1010479. doi: 10.1371/journal.ppat.1010479 (PMC9632919; doi:10.1371/journal.ppat.1010479)
Supplement: S1 Table — (XLSX) [file ppat.1010479.s007.xlsx]

## Sheet: Sheet1
		smFISH Probes for + strand and - strand transcripts of SARS-CoV-2
		Target genes
		RNA+ of SARS-CoV-2 ORF1a (Nsp1-3)	Negative strand S	Negative strand N
	1	tgagttggacgtgtgttttc	ttatgctttgctgtatgacc	ctgactcaactcaggcctaa
	2	gcgaacctgtaaaacaggca	ggcttgattgccatagtaat	tgcaacaatccatgagcagt
	3	ccataacatgaccatgaggt	tgaatctctcatcgatctcc	gctgcagatttggatgattt
	4	tactgaatgccttcgagttc	acatctctggcattaatgct	aaactgtgactcttcttcct
	5	aatgcactcaagagggtagc	tttatgatcctttgcaacct	ccgcagagacagaagaaaca
	6	ccagttgttcggacaaagtg	gtgtctggtaactgtgatgt	aggctgatgaaactcaagcc
	7	tttcagaacgttccgtgtac	ggaaaagcacactttcctcg	ccaacagagcctaaaaagga
	8	tggtgacgcaactggataga	tagtcttcttgcatgtgact	acgcatacaaaacattccca
	9	gaaaggcacatttggttgca	tcagagtgtgtacttggaca	agatcaagtcattttgctga
	10	tggctttaacaaaatcgccc	tcagagcttctgctaatctt	ggtgccatcaaattggatga
	11	agtaaccacaagtagtggca	ggcagacttcaaagtttgca	gaacgtggttgacctacaca
	12	tccaaaggcaatagtgcgac	atcctttcacgtcttgacaa	cattggcatggaagtcacac
	13	cctgtatggttacaacctat	cttcaagatgtggtcaacca	cttcagcgttcttcggaatg
	14	cattaagaccttcggaacct	tcaagactcactttcttcca	caaattgcacaatttgcccc
	15	actgaacaacaccacctgta	tgctcaatacacttctgcac	ctgattacaaacattggccg
	16	tcaaggacgggtttgagttt	cacctttgctcacagatgaa	aattttggggaccaggaact
	17	accttccttaaacttctctt	tagagacctcatttgtgcac	tggtccagaacaaacccaag
	18	gaatgtctgaacactctcct	acacccaagaagtttttgca	aacacaagctttcggcagac
	19	acttctgtgggaagtgtttc	gcagcaatcttttgttgcaa	cgtactgccactaaagcata
	20	acagcttcactagtaggttg	ttgccatacccacaaatttt	ttctaagaagcctcggcaaa
	21	acaaactggtgtaccaacca	tacactatgtcacttggtgc	aagaaatctgctgctgaggc
	22	atcatattaggtgcaagggc	gtagctagtcaatccatcat	aacaaggccaaactgtcact
	23	aagtaacctttgttggtgca	actcagactaattctcctcg	atgtctggtaaaggccaaca
	24	gtcttgttgaccaacagttt	atgagtgtgacatacccatt	tgaaccagcttgagagcaaa
	25	cttatttaaggctcctgcaa	ggggctgaacatgtcaacaa	tttgctgctgcttgacagat
	26	cacagcagttaaaacaccct	aacacgtgcaggctgtttaa	tgctagaatggctggcaatg
	27	ttggcacttttctcaaagct	cttggcgtgtttattctaca	gaaattcaactccaggcagc
	28	tacatagccaagtggcattg	gttgctattcatgcagatca	tcatcacgtagtcgcaacag
	29	ctagttgtgtagattgtcca	aggttgctgttctttatcag	ctacgcagaagggagcagag
	30	acacttttatcacctctctt	ctgacactactgatgctgtc	acaacattgccaaaaggctt
	31	tctaggtggaatgtggtagg	acaggtgttcttactgagtc	aatcgtgctacaacttcctc
	32	atgtcattgacatgtccaca	tagcacaccttgtaatggtg	aatcctgctaacaatgctgc
	33	gctccatccaaataagttgg	ctccagggcaaactggaaag	aaaagatcacattggcaccc
	34	gtggtagtactcaaaagcct	ttatggagtgtctcctacta	tgagggagccttgaatacac
	35	gggtatttccactttttagt	cgcatcattttccactttta	ggcatcatatgggttgcaac
	36	cttgtagagcaggtggatta	gaatcagcaactgtgttgct	ccctatggtgctaacaaaga
	37	ccacaagttttacacaccac	ttgcatctgtttatgcttgg	tctactacctaggaactggg
	38	accacactggtaattaccag	tgaagtttttaacgccacca	tctcagtccaagatggtatt
	39	gtaaagcaccgtctatgcaa	ttacaaacttgtgccctttt	tggtggtgacggtaaaatga
	40	cttgcgtttggatatggttg	tgaccctctctcagaaacaa	agagctaccagacgaattcg
	41	gtatacaccaggtatttggt	ggttatcttcaacctaggac	accaaattggctactaccga
	42	ctggttttagatcttcgcag	agggtttttcggctttagaa	caccaatagcagtccagatg
	43	aagcagcggttgagtagatt	cgcctattaatttagtgcgt	aggacaaggcgttccaatta
	44	acaaccgtctacaacatgca	aatatgtctctcagcctttt	gaagaccttaaattccctcg
	45	tacattcgactcttgttgct	atgatccatttttgggtgtt	ctctcactcaacatggcaag
	46	ctttacctccattagcatag	agaggctggatttttggtac	cccaataatactgcgtcttg
	47	gtactaccagcacagaatgt	agttttcagatcctcagttt	cgatcaaaacaacgtcggcc
	48	agtgacaagtctctcgcaac	tctttcacacgtggtgttta	ggcagtaaccagaatggaga
